# Supplementary material for: Bovine Milk Triacylglycerol Regioisomer Ratio Shows Remarkable Inter-Breed and Inter-Cow Variation
Source: Molecules. 2021 Jun 28;26(13):3938. doi: 10.3390/molecules26133938 (PMC8271425; doi:10.3390/molecules26133938)
Supplement: Supplementary file 1 [file molecules-26-03938-s001.zip]

Archive with 1 entries (1 files):
- molecules-1268171-supplementary.pdf
